# Supplementary material for: Impacts of Household Coal Combustion on Indoor Ultrafine Particles—A Preliminary Case Study and Implication on Exposure Reduction
Source: Int J Environ Res Public Health. 2022 Apr 24;19(9):5161. doi: 10.3390/ijerph19095161 (PMC9101610; doi:10.3390/ijerph19095161)
Supplement: Supplementary file 1 [file ijerph-19-05161-s001.zip]

Archive with 1 entries (1 files):
- ijerph-1655719-supplementary.pdf
